# Supplementary material for: In Vivo Pharmacokinetic Study of Polygonatum cyrtonema Polysaccharide DPC1 after Oral and Intraperitoneal Administration
Source: Pharmaceuticals (Basel). 2024 Mar 6;17(3):343. doi: 10.3390/ph17030343 (PMC10974776; doi:10.3390/ph17030343)
Supplement: Supplementary file 1 [file pharmaceuticals-17-00343-s001.zip]

Archive with 1 entries (1 files):
- pharmaceuticals-2898482-supplementary.pdf
